# Supplementary material for: A Modified Physical Disability Screening Model after Treatment in the Intensive Care Unit: A Nationwide Derivation-Validation Study
Source: J Clin Med. 2022 Jun 7;11(12):3251. doi: 10.3390/jcm11123251 (PMC9224861; doi:10.3390/jcm11123251)
Supplement: Supplementary file 1 [file jcm-11-03251-s001.zip]

Archive with 2 entries (2 files):
- Supplementary 1.pdf
- Supplementary 2 (TRIPOD Checklist).pdf
